# Supplementary material for: Canonical and noncanonical Hippo signaling in C. elegans
Source: Genetics. 2026 Feb 26;233(1):iyag056. doi: 10.1093/genetics/iyag056 (PMC13147543; doi:10.1093/genetics/iyag056)
Supplement: iyag056_Supplementary_Data [file iyag056_supplementary_data.zip]

Archive with 8 entries (8 files):
- 260310 composite Supp 4.pdf
- Figure_S1_GENETICS-2025-308930.pptx
- Figure_S2_GENETICS-2025-308930.pptx
- Figure_S3_GENETICS-2025-308930.pptx
- Figure_S4_GENETICS-2025-308930.pptx
- Figure_S5_GENETICS-2025-308930.pptx
- Supplemental_Figure_Legends_GENETICS-2025-308930.docx
- Supplemental_Tables_GENETICS-2025-308930.docx
